# Supplementary material for: Effects of Litter and Root Manipulations on Soil Bacterial and Fungal Community Structure and Function in a Schrenk’s Spruce (Picea schrenkiana) Forest
Source: Front Plant Sci. 2022 Apr 14;13:849483. doi: 10.3389/fpls.2022.849483 (PMC9047989; doi:10.3389/fpls.2022.849483)
Supplement: Supplementary file 1 [file Data_Sheet_1.ZIP]

Archive with 5 entries (4 files):
- experimental data/
- experimental data/Figure S1,2.doc
- experimental data/Soil microbial data.xls
- experimental data/Soil physicochemical factors.xls
- experimental data/Tables1,2.doc
