# Supplementary material for: Effects of Litter and Root Manipulations on Soil Bacterial and Fungal Community Structure and Function in a Schrenk’s Spruce (Picea schrenkiana) Forest
Source: Front Plant Sci. 2022 Apr 14;13:849483. doi: 10.3389/fpls.2022.849483 (PMC9047989; doi:10.3389/fpls.2022.849483)
Supplement: Supplementary file 1 [file Data_Sheet_1.ZIP › experimental data/Soil microbial data.xls]

## Sheet: Relative abundance of bacteria
	Relative abundance of the soil bacterial communities at the phylum level
	ID	Proteobacteria	Acidobacteria	Actinobacteria	Chloroflexi	Bacteroidetes	Verrucomicrobia	Planctomycetes	Gemmatimonadetes	Rokubacteria	Firmicutes	Others
	CK①	0.332372	0.229855	0.13429	0.0713111	0.0435367	0.0224848	0.0430591	0.0408654	0.0268898	0.00551949	0.0498169
	CK②	0.330674	0.22338	0.124312	0.0581492	0.0501	0.0432537	0.0562032	0.0363012	0.0233694	0.00442267	0.0498346
	CK③	0.358059	0.208166	0.102517	0.0544695	0.0728148	0.0426699	0.0541511	0.0330462	0.0214942	0.00339661	0.0492154
	NR①	0.277319	0.193394	0.215437	0.0780335	0.0477648	0.0270136	0.0443505	0.0412369	0.0342845	0.00217595	0.0389902
	NR②	0.30895	0.228546	0.126754	0.0670299	0.0709042	0.047694	0.0477294	0.040034		0.00675783	0.0456773
	NR③	0.30872	0.206344	0.149044	0.0725317	0.0532843	0.0239178	0.0542573	0.0438551	0.0319316	0.00891609	0.0471987
	NL①	0.324447	0.219753	0.118492	0.0534081	0.0542926	0.0510552	0.0464734	0.0422099	0.0284112	0.009093	0.0523644
	NL②	0.306261	0.228493	0.121163	0.052842	0.0750084	0.0588922	0.0486316	0.0376634	0.0190528	0.0133388	0.0386541
	NL③	0.3176	0.21204	0.144603	0.0656324	0.0512322	0.0332584	0.0536027	0.0390964	0.0220603	0.0151078	0.0457657
	DL①	0.302015	0.288795	0.226511	0.0654731	0.0376634	0.0245546	0.0433067	0.027509	0.02528	0.0236701	0.0352221
	DL②	0.316627	0.219117	0.123109	0.0517098	0.0540627	0.0543988	0.0495162	0.0321616	0.0327631	0.01647	0.0500646
	DL③	0.331505	0.214411	0.127497	0.0564509	0.0490208	0.0295788	0.0524882	0.0348506	0.0278451	0.0215826	0.0547703
	NI①	0.331983	0.22009	0.114512	0.0618112	0.0465441	0.0437313	0.0340015	0.0494631	0.0384064	0.0101898	0.0492685
	NI②	0.341129	0.224901	0.0907885	0.0517806	0.0483663	0.0555133	0.0417146	0.0480832	0.0327631	0.0102783	0.0546818
	NI③	0.327436	0.221169	0.149132	0.0659862	0.0360005	0.0240239	0.0460842	0.0413431	0.0369027	0.0125958	0.0393263

## Sheet: Soil bacterial diversity
ID	shannon	chao1	AEC
CK①	9.565	3433.04	3509.69
CK②	9.611	3438.14	3511.63
CK③	9.707	3625.98	3675.85
NR①	9.301	3147.24	3228.6
NR②	9.656	3391.47	3429.88
NR③	9.641	3347.79	3376.22
NL①	9.534	3420.55	3460.98
NL②	9.48	3356.12	3378.07
NL③	9.583	3381.4	3453.03
DL①	9.202	3018.77	3079.51
DL②	9.45	3403.01	3465.25
DL③	9.604	3501.43	3544.56
NI①	9.264	3280.61	3352.93
NI②	9.4	3430.66	3487.64
NI③	9.237	3125.41	3202.32

## Sheet: Soil bacterial funnction groups
KO_Hierarchy	CK①	CK②	CK③	NR①	NR②	NR③	NL①	NL②	NL③	DL①	DL②	DL③	NI①	NI②	NI③
Endocrine_System	0.00412381	0.00407607	0.00405843	0.00442574	0.00419347	0.00415169	0.00402987	0.00408683	0.00415061	0.00443897	0.00404434	0.00409041	0.00396029	0.00391912	0.00409231
Amino_Acid_Metabolism	0.107533	0.107567	0.10713	0.108912	0.107889	0.10772	0.107104	0.107456	0.107751	0.109112	0.106846	0.107115	0.106655	0.106377	0.107158
Metabolism_of_Cofactors_and_Vitamins	0.0427574	0.0429588	0.0428103	0.0426739	0.0424711	0.0427682	0.0426778	0.0423531	0.0424799	0.0425595	0.0429718	0.0428116	0.0427064	0.042574	0.0425629
Genetic_Information_Processing	0.0246544	0.0245703	0.0247298	0.024149	0.0245491	0.0246324	0.0248232	0.0246885	0.0245729	0.0237592	0.0248427	0.0246337	0.0249973	0.0249363	0.0245366
Poorly_Characterized	0.0503893	0.0505617	0.0507708	0.0501386	0.0507837	0.0505239	0.0508926	0.0509525	0.0504226	0.0497076	0.0508762	0.0505565	0.0507926	0.0511109	0.0503473
Carbohydrate_Metabolism	0.102781	0.10295	0.102206	0.104466	0.103493	0.103378	0.102781	0.103395	0.103264	0.104558	0.102707	0.102418	0.102344	0.102462	0.102985
Energy_Metabolism	0.0595742	0.0598859	0.0598426	0.0588901	0.0590946	0.0595615	0.0596277	0.0590343	0.0589393	0.0585818	0.0599523	0.0598011	0.0595746	0.0597048	0.0593622
Cell_Motility	0.0334186	0.0333312	0.0336913	0.031345	0.0321197	0.0329799	0.0332774	0.0320959	0.032583	0.0315885	0.033817	0.0339733	0.0338133	0.0339464	0.0336575
Membrane_Transport	0.106583	0.104721	0.103124	0.109729	0.103251	0.106745	0.103318	0.103693	0.106762	0.112553	0.104162	0.105973	0.105768	0.103138	0.108838
Translation	0.0437352	0.0435414	0.0438728	0.0429798	0.0434331	0.0436065	0.0440527	0.043255	0.0432918	0.0418785	0.0439503	0.0437652	0.0442581	0.0442196	0.043283
Environmental_Adaptation	0.00151914	0.00152729	0.00153646	0.00148578	0.00152922	0.00150375	0.00151269	0.00149634	0.00150536	0.00145968	0.00150864	0.00151532	0.00151588	0.00152989	0.00150807
Metabolism_of_Other_Amino_Acids	0.0187225	0.0187217	0.0187335	0.0188551	0.0188681	0.0185833	0.0185705	0.0188001	0.0188144	0.0192724	0.0184317	0.0186068	0.018451	0.0184845	0.0186855
Signaling_Molecules_and_Interaction	0.00192528	0.00194228	0.00195211	0.00186871	0.00201925	0.00191017	0.00194954	0.00202046	0.00194512	0.00186376	0.00191688	0.00190303	0.00192963	0.00198919	0.00192598
Excretory_System	0.000460583	0.000470705	0.000462561	0.000474685	0.000496416	0.000463618	0.000478917	0.000499513	0.000467485	0.000465738	0.000480309	0.00046231	0.000469815	0.000491648	0.000456987
Signal_Transduction	0.0223771	0.0224537	0.0226006	0.0217705	0.0223052	0.0222684	0.0224681	0.0223872	0.0223163	0.0218768	0.0226081	0.022532	0.0226302	0.0228531	0.0225073
Folding,_Sorting_and_Degradation	0.0235532	0.0235873	0.0238329	0.0232715	0.0235722	0.0235157	0.0237667	0.023567	0.0234582	0.0228303	0.023832	0.0236073	0.0237492	0.0237466	0.0233664
Lipid_Metabolism	0.0397497	0.0401931	0.0399125	0.0408079	0.0407103	0.0399936	0.0398963	0.0405617	0.0402162	0.0411149	0.039905	0.0397984	0.0393114	0.0394291	0.0396599
Neurodegenerative_Diseases	0.00267325	0.00272855	0.0028269	0.00233855	0.00256808	0.00258273	0.00269659	0.00264083	0.00263157	0.00248014	0.00265091	0.00266653	0.00270834	0.00280907	0.00267261
Biosynthesis_of_Other_Secondary_Metabolites	0.0110952	0.0110494	0.0110377	0.0110739	0.01136	0.0110611	0.011084	0.0112825	0.0111212	0.010912	0.0109466	0.0109485	0.0110075	0.0111214	0.0110465
Transcription	0.0247302	0.0246481	0.0246306	0.0250766	0.0253008	0.0248573	0.0250022	0.0253563	0.0251586	0.024834	0.0247272	0.0246377	0.0249023	0.0250903	0.0248906
Metabolism	0.0250982	0.0255292	0.0257705	0.024891	0.0257256	0.0252193	0.0255233	0.0259103	0.0253791	0.0248157	0.0255337	0.0253479	0.0251395	0.0254573	0.0250207
Cancers	0.00115896	0.00121816	0.00123769	0.00106523	0.00118412	0.00112875	0.00117011	0.00122035	0.00117217	0.00113575	0.00115285	0.00115815	0.00114184	0.00119619	0.00114327
Transport_and_Catabolism	0.00344455	0.00349729	0.00352111	0.00356291	0.00360649	0.00349602	0.00348868	0.00362214	0.00353943	0.00360059	0.00346724	0.00345773	0.00341056	0.00345933	0.00347135
Nervous_System	0.00083205	0.000829684	0.000817747	0.000849728	0.00083637	0.000829382	0.000838302	0.000854669	0.000849984	0.000883992	0.000831824	0.000831921	0.000834735	0.000831695	0.000838874
Xenobiotics_Biodegradation_and_Metabolism	0.0350739	0.035096	0.034362	0.037324	0.0349101	0.0353391	0.0341866	0.0348465	0.0356509	0.0388884	0.0342339	0.0348333	0.0339591	0.0333741	0.0356345
Metabolic_Diseases	0.0008276	0.000842545	0.000837037	0.000844948	0.000840157	0.00084073	0.0008328	0.000839297	0.000839928	0.000843679	0.000836014	0.000836103	0.000817461	0.000815795	0.000830035
Enzyme_Families	0.0204798	0.0202861	0.0204641	0.0200959	0.0208682	0.02038	0.0206291	0.0207001	0.0205128	0.0196099	0.0202925	0.020406	0.0204416	0.0206688	0.0201963
Immune_System_Diseases	0.000458694	0.000465246	0.000463188	0.000501308	0.000487265	0.000468118	0.000462386	0.000475877	0.000472938	0.000495638	0.000459743	0.000454144	0.000449629	0.000454717	0.000459
Cellular_Processes_and_Signaling	0.0333782	0.0337411	0.0346796	0.0315637	0.0339345	0.033108	0.0343909	0.034186	0.0333901	0.0313383	0.0340873	0.0338052	0.034091	0.0349189	0.0330976
Metabolism_of_Terpenoids_and_Polyketides	0.0224415	0.0224042	0.0221247	0.0232886	0.0224451	0.0224947	0.0222072	0.022368	0.0225779	0.023758	0.0223108	0.0223937	0.0220111	0.0216967	0.022429
Replication_and_Repair	0.0692035	0.0690395	0.0697663	0.0683484	0.0694485	0.0689992	0.0699456	0.0692594	0.0689149	0.0669417	0.0696056	0.0691774	0.069913	0.0700153	0.0685271
Nucleotide_Metabolism	0.0319965	0.0320507	0.0322051	0.0316316	0.0320829	0.0319325	0.0321921	0.0320018	0.0318551	0.0311303	0.0321457	0.0320505	0.0321462	0.0322395	0.0317154
Cell_Growth_and_Death	0.00583139	0.00588263	0.00588161	0.0054392	0.00568989	0.00573031	0.00581388	0.00577449	0.00574059	0.00561283	0.00575623	0.00582867	0.0058986	0.00598392	0.00584317
Infectious_Diseases	0.00399047	0.00407068	0.00411146	0.00372395	0.00402337	0.00393753	0.00407006	0.00406921	0.00394209	0.00372339	0.00404706	0.00402224	0.00403517	0.00418433	0.00396684
Glycan_Biosynthesis_and_Metabolism	0.0221982	0.0223227	0.0226893	0.0210038	0.0226552	0.0220964	0.0230133	0.0230064	0.0220886	0.0202635	0.0228635	0.0223721	0.0229642	0.0235302	0.0220942

## Sheet: Relative abundance of fungi
	Relative abundance of the soil fungal communities at the phylum level
	Taxonomy	Basidiomycota	Ascomycota	Mortierellomycota	Chytridiomycota	Rozellomycota	Monoblepharomycota	Mucoromycota	Blastocladiomycota	Glomeromycota	Aphelidiomycota	Others
	CK①	0.188919	0.465987	0.0658075	0.00414598	0.00250871	0.000132038	0.000237668	0	0.000475335	7.92e-05	0.271707
	CK②	0.130427	0.488064	0.0342506		0.00219182	0.000158445	0.00187493	5.28e-05	0.000237668	7.92e-05	0.341344
	CK③	0.118992	0.521284	0.0319003	0.00264075	0.00155804	0.000184853	0.00010563	2.64e-05	0.000290483	2.64e-05	0.32299
	NR①	0.166869	0.359169	0.0741259	0.00414598	0.000633781	0	0.000765818	0.000158445	0.00010563	0	0.394027
	NR②	0.143498	0.370075	0.0389511	0.00958593	0.000871448	0.000132038	0.000501743	7.92e-05	0.000132038	2.64e-05	0.436147
	NR③	0.15591	0.324469	0.0286258	0.00934826	0.000607373	2.64e-05	0.000237668	0.000132038	0.000264075	5.28e-05	0.480326
	NL①	0.0964667	0.370498	0.0469526	0.00348579	0.0052551	0.0010563	0.000580965	0.00155804	0.00052815	0.000871448	0.472747
	NL②		0.400893	0.0753142	0.00496461	0.00158445	0.00187493	0.0013996	5.28e-05	0.000713003	0.000369705	0.444586
	NL③	0.0722246	0.228874	0.0163198	0.00187493	0.000607373	0.000580965	0.000264075	0	0.000290483	0.00132038	0.477643
	DL①	0.357558	0.355498	0.0259586	0.00475335	0.00132038	0.000396113	0.00010563	7.92e-05	0.000237668	2.64e-05	0.254067
	DL②	0.671939	0.136897	0.0338016	0.00863526	0.00121475	0.000237668	0.000264075	0.00010563	0.00121475	2.64e-05	0.145664
	DL③	0.59747	0.188655	0.039981	0.000950671	0.00145241	0.000554558	0.00010563	0.000184853	0.0013996	0.00021126	0.169035
	NI①	0.10526	0.315095	0.133807	0.00100349	0.00327453	0.00219182	0.000396113	0.000554558	0.00042252	5.28e-05	0.337942
	NI②	0.219684	0.294761	0.0813352	0.000660188	0.00240308	0.000845041	0.00031689	0.000290483	0.000396113	2.64e-05	0.399282
	NI③	0.166631	0.437124	0.147116	0.00271997	0.00153164	0.00274638	0.00021126	0.000290483	0.000237668	0	0.341391

## Sheet: Soil fungal diversity
ID	shannon	chao1	AEC
CK①	7.524	1463.65	1550.83
CK②	7.007	1857.72	1835.73
CK③	6.318	1612.04	1632.28
NR①	6.666	1322.59	1399.53
NR②	7.199	1623.58	1666.58
NR③	6.417	1462.16	1518.33
NL①	7.067	1928.51	1949.89
NL②	6.685	1349.88	1380.2
NL③	5.077	1526.09	1603.29
DL①	5.5	1581.53	1597.6
DL②	4.027	1590.56	1605.5
DL③	4.895	1876.88	1916.61
NI①	6.166	1274.81	1339.01
NI②	5.539	1225.97	1292.73
NI③	6.885	1482.64	1519.15

## Sheet: Soil fungal funnction groups
Guild	CK①	CK②	CK③	NR①	NR②	NR③	NL①	NL②	NL③	DL①	DL②	DL③	NI①	NI②	NI③
Animal_Pathogen	0.006231	0.003802	0.002799	0.002905	0.003722	0.002825	0.009453	0.042489	0.003776	0.003484	0.004646	0.004302	0.0216	0.020043	0.007052
Animal_Pathogen-Endophyte-Plant_Pathogen-Wood_Saprotroph	0.000369	0.000739	0.00037	0.004014	0.006734	0.008398	0.000237	0.000343	0.000211	0.001003	0.000555	0.000476	0.000264	0.000264	0.000158
Animal_Pathogen-Soil_Saprotroph	0.043441	0.033379	0.020519	0.00985	0.013996	0.005942	0.021971	0.110119	0.0197	0.008054	0.011593	0.01566	0.06528	0.052683	0.035597
Ectomycorrhizal-Orchid_Mycorrhizal-Root_Associated_Biotroph	0.01521		0.010905	0.000396	0.001559	0.000476	0.002324	0.007817	0.001716	0.008002	0.01389	0.032799	0.000343	0.000344	0.000501
Ectomycorrhizal-Undefined_Saprotroph	0.004464	0.003381	0.00264	0.001188	0.000977	0.00029	0.00441	0.002059	0.002271	0.001082	0.000396	0.00074	0.000977	0.001267	0.005518
Endophyte	0.004648	0.004358	0.003776	0.004146	0.002402	0.001663	0.00219	0.003459	0.000766	0.001215	0.006602	0.004727	0.002376	0.002483	0.006549
Endophyte-Plant_Pathogen	0.003116	0.001663	0.001109	0.001742	0.001954	0.001769	0.000291	0.000423	0.000211	0.001321	0.000449	0.000396	0.001743	0.001584	0.000422
Endophyte-Plant_Pathogen-Wood_Saprotroph	0.000872	0.000528	0.000264	0.000899	0.000237	0.000132	0.000396	0.002138	0.000184	0.000422	0.003143	0.001663	0.001082	0.000739	0.000686
Ericoid_Mycorrhizal	0.018485	0.00985	0.009164	0.00095	0.001848	0.001215	0.00103	0.002033	0.001321	0.000845	0.001241	0.001849	0.005123	0.003988	0.00507
Fungal_Parasite	0.019806	0.010642	0.015369	0.002429	0.006206	0.003961	0.007261	0.005176	0.004331	0.008951	0.004357	0.005413	0.002588	0.00309	0.003381
Fungal_Parasite-Undefined_Saprotroph	0.004013	0.002482	0.001637	0.001954	0.001848	0.002535	0.000924	0.000633	0.000158	0.000608	0.000764	0.000528	0.004355	0.003776	0.006019
Fungal_Parasite-Wood_Saprotroph	0.007605	0.001083	0.0014	0.000158	0.000554	0.001637	0.003539	0.000475	5.3e-05	0.000184	2.6e-05	0.000158	0.000132	0	0.000105
Leaf_Saprotroph-Plant_Pathogen-Undefined_Saprotroph-Wood_Saprotroph	0.000132	0.002271	0.000316	0	0.000423	0.000106	0.000951	0.000158	0.000132	7.9e-05	2.6e-05	2.6e-05	2.6e-05	2.6e-05	0.000158
Plant_Pathogen	0.012624	0.116216	0.089387	0.104206	0.080701	0.071325	0.13172	0.05284	0.062902	0.050993	0.02041	0.037313	0.025958	0.019276	0.064513
Plant_Pathogen-Soil_Saprotroph-Wood_Saprotroph	0.000185	0.000158	7.8e-05	0.00029	7.9e-05	2.6e-05	0.000791	0.00227	0.000158	0.00103	0.000553	0.00066	0.000555	0.000316	0.000158
Plant_Pathogen-Undefined_Saprotroph	0.000713	0.000396	0.000185	0.000343	0.001663	0.004779	0.000344	0.000502	0.000263	0.00066	0.000343	0.00029	0.000343	0.000475	0.000396
Plant_Pathogen-Wood_Saprotroph	0.000264	0.00029	0.000686	5.3e-05	7.9e-05	0.002482	0.000211	0.000184	2.6e-05	0.000449	0.000448	0.000396	2.6e-05	7.9e-05	5.3e-05
Soil_Saprotroph	0.004306	0.004145	0.003536	0.000845	0.002798	0.001084	0.00124	0.003088	0.002428	0.002057	0.001502	0.002879	0.002665	0.003272	0.022974
Undefined_Saprotroph	0.200531	0.183645	0.132576	0.169557	0.162424	0.099439	0.143222	0.172346	0.104008	0.237022	0.067405	0.09175	0.204864	0.144256	0.239397
Undefined_Saprotroph-Undefined_Biotroph	0.000924	0.000792	0.000977	0.060922	0.049514	0.105921	0.000185	0	0.000264	0.000185	0.000343	0.000449	0.003248	0.001083	0.002984
Wood_Saprotroph	0.007554	0.004328	0.003379	0.043097	0.020809	0.003299	0.005702	0.011222	0.00565	0.003089	0.001188	0.000764	0.038528	0.079857	0.021073
