# Supplementary material for: Effects of Litter and Root Manipulations on Soil Bacterial and Fungal Community Structure and Function in a Schrenk’s Spruce (Picea schrenkiana) Forest
Source: Front Plant Sci. 2022 Apr 14;13:849483. doi: 10.3389/fpls.2022.849483 (PMC9047989; doi:10.3389/fpls.2022.849483)
Supplement: Supplementary file 1 [file Data_Sheet_1.ZIP › experimental data/Soil physicochemical factors.xls]

## Sheet: Sheet1
	SOC（g/kg）	DOC（g/kg）	SMBC(mg/kg)	TN(g/kg)	NH4+-N（mg/kg)	NO3-N（mg/kg)	SMBN(mg/kg)	pH值
CK	153	0.214935	620.92	9.72351	5.96581	9.1494	153.686	7.04
	169.541	0.222023	609.1	9.33447	7.58974	9.8532	150.851	6.8
	163.366	0.231911	727	9.16566	6.99145	8.16408	152.627	6.92
DL	167.213	0.279667	712.68	9.90174	7.4188	11.8942	171.572	6.69
	169.032	0.286352	841.61	10.5801	8.18803	12.1054	171.525	6.5
	170.517	0.273066	832.85	9.9491	7.76068	11.8385	168.635	6.71
NL	146.04	0.166387	452.16	9.16932	6.22222	9.60104	139.259	7.56
	147.647	0.183236	447.05	8.92461	4.76923	9.07902	155.6	6.92
	141.2	0.16515	439.61	8.04288	5.62393	10.9089	153.847	6.99
NR	89.2222	0.132045	449.64	8.45247	5.11111	11.4719	152.324	7.33
	87.1698	0.15538	418.42	8.54298	5.19658	11.8942	119.722	6.94
	87.7982	0.148179	442.53	8.8505	5.28205	11.9646	135.405	7.11
NI	107.368	0.134706	304.61	7.20818	5.02564	10.994	134.432	7.5
	105.4	0.15597	358.35	7.11198	5.96581	10.4309	132.815	7.26
	100.909	0.14401	376.43	6.16767	4.34188	11.0203	132.896	7
